# Supplementary material for: Trends and Risk Factors of In-Hospital Mortality of Patients with COVID-19 in Germany: Results of a Large Nationwide Inpatient Sample
Source: Viruses. 2022 Jan 28;14(2):275. doi: 10.3390/v14020275 (PMC8880622; doi:10.3390/v14020275)
Supplement: Supplementary file 1 [file viruses-14-00275-s001.zip]

Archive with 1 entries (1 files):
- viruses-1564839-supplementary.pdf
